# Supplementary material for: Cryptotanshinone attenuates LPS-induced acute lung injury by regulating metabolic reprogramming of macrophage
Source: Front Med (Lausanne). 2023 Jan 13;9:1075465. doi: 10.3389/fmed.2022.1075465 (PMC9880059; doi:10.3389/fmed.2022.1075465)
Supplement: Supplementary file 2 [file Table_1.XLSX]

## Sheet: Figure 3
		Figure 3A
			Control	CTS (2.5 μM)	CTS (5 μM)	CTS (10 μM)	LPS	LPS+CTS (2.5 μM)	LPS+CTS (5 μM)	LPS+CTS (10 μM)
			97.6387	95.1636	94.9929	96.6999	98.9929	97.1145	102.525	98.7376
			101.479	101.309	99.0043	104.637	96.9559	99.4139	102.66	100.766
			100.882	95.5903	95.0782	97.8094	95.5789	103.472	105.906	98.0613
		Figure 3B
			Control	LPS	LPS+CTS (2.5 μM)	LPS+CTS (5 μM)	LPS+CTS (10 μM)
		Relative iNOS protein level	0.835754	5.23394	2.22162	0.9226	0.645774
			1.24817	5.20245	2.32875	1.39466	1.17357
			0.916078	7.62559	4.09704	1.80678	1.20636
			Control	LPS	LPS+CTS (2.5 μM)	LPS+CTS (5 μM)	LPS+CTS (10 μM)
		Relative CD86 protein level	0.958629	2.11443	1.59723	1.25952	0.6754
			1.07377	2.49041	1.934	1.5596	1.33422
			0.967598	2.2242	1.82313	1.49672	1.1246
		Figure 3C
			Control	LPS	LPS+CTS (2.5 μM)	LPS+CTS (5 μM)	LPS+CTS (10 μM)
		Relative Arg-1 protein level	0.57027	1.0598	1.92435	3.09979	2.96995
			0.90522	0.42104	2.26993	2.52424	3.59695
			1.52451	1.17466	2.39868	1.71482	3.78322
			Control	LPS	LPS+CTS (2.5 μM)	LPS+CTS (5 μM)	LPS+CTS (10 μM)
		Relative CD206 protein level	0.921462	1.19412	2.73373	3.12993	5.46703
			0.943822	1.07746	2.26194	3.08806	4.49612
			1.13472	1.29075	2.44002	4.35199	5.5272
		Figure 3D
			Control	LPS	LPS+CTS (2.5 μM)	LPS+CTS (5 μM)	LPS+CTS (10 μM)
		Positive CD86+ cells (%)	8.97	56	38.2	19.9	16.1
			5.6	52.31	29.4	11	21.2
			3.27	59.21	39.6	12.3	2.51
		Figure 3E
			Control	LPS	LPS+CTS (2.5 μM)	LPS+CTS (5 μM)	LPS+CTS (10 μM)
		Positive CD206+ cells (%)	1.03	0.35	4.13	8.86	19.3
			0.96	0.21	3.46	9.58	13.26
			0.75	0.45	4.69	8.23	16.24

## Sheet: Figure 4
		Figure 4A
			Control	LPS	LPS+CTS (2.5 μM)	LPS+CTS (5 μM)	LPS+CTS (10 μM)
		Relative glucose uptake level	0.706103	3.06657	2.85853	1.6215	1.38558
			0.827601	3.23301	2.14161	2.46158	1.97476
			1.27947	2.93343	2.50007	2.04154	1.33611
			1.04064	3.2122	2.33176	1.15423	0.969487
		Figure 4B
			Control	LPS	LPS+CTS (2.5 μM)	LPS+CTS (5 μM)	LPS+CTS (10 μM)
		Lactate (mmol/L)	10.7962	18.8988	14.3927	13.7368	10.7368
			11.0972	15.3522	15.0122	11.3482	12.3482
			10.4201	15.2065	15.3036	12.8826	13.4413
			10.8339	15.1093	14.502	13.2356	12.456
		Figure 4C
			ECAR (mpH/min)
		Time (minutes)	Control				LPS				LPS+CTS (2.5 μM)				LPS+CTS (5 μM)				LPS+CTS (10 μM)
		1.30967	3.82398	1.89066	2.36338	6.52342	6.47501	21.4923	11.9599	11.7849	8.93122	11.6004	13.8898	11.8746	17.787	13.4379	10.428	12.7879	11.4507	7.28901	5.1593	10.4005
		7.77153	3.92542	3.28129	9.0772	7.68554	6.79067	17.6767	12.4793	13.6391	8.51407	10.0226	13.1205	7.7953	16.7638	14.2278	11.1917	13.0603	9.66354	6.89944	6.09146	10.5416
		14.2362	4.02993	2.69719	12.637	7.60576	7.30361	19.8338	14.3768	13.9333	9.02697	11.208	13.9286	9.44183	18.3409	15.4184	11.8849	14.258	11.6893	8.02483	7.01849	11.5885
		20.8059	16.3125	12.2977	25.6023	23.1976	27.189	70.3493	49.4138	47.672	30.5737	36.7804	36.2734	29.7728	38.0063	45.1263	32.0902	40.8577	31.8537	20.7988	22.568	42.4442
		27.2618	24.0179	20.5568	33.0198	32.1252	36.149	72.2026	54.1415	50.3656	40.4724	45.0582	42.4894	37.9713	43.1476	44.043	35.0652	39.3519	40.4292	25.637	25.4945	46.1336
		33.7159	28.9158	25.6384	36.8714	37.7791	38.9108	73.0849	56.5843	53.3621	44.7946	49.2441	46.7245	41.3448	45.7622	45.8255	38.6217	40.2451	45.9497	29.4944	28.7689	49.033
		40.2713	35.5493	31.1357	49.8232	48.6946	54.1502	124.518	84.3752	91.3005	62.6736	73.388	68.133	47.1021	60.0113	67.1492	54.6965	61.7169	57.0612	41.2105	41.2523	69.1392
		46.7298	40.907	37.0538	52.5297	51.2058	62.7664	119.167	88.8141	88.8192	65.8918	76.2244	70.4461	58.977	61.766	70.4823	59.547	62.3324	65.3048	47.137	44.7982	72.5112
		53.1945	37.5641	35.3972	50.675	49.3996	63.792	117.941	88.544	90.9171	61.6771	73.7772	68.3033	54.8244	65.0483	73.3858	62.692	61.9894	68.7794	51.0233	48.6853	72.6986
		59.7632	6.62125	4.52892	5.85931	10.1207	5.87911	11.7437	14.9703	10.5093	8.26345	10.812	14.2434	12.7267	19.0893	10.136	9.21514	11.3773	11.1014	4.8699	7.05897	8.71473
		66.2219	7.12219	5.03385	5.84088	9.45491	6.35191	14.5516	13.7919	9.47483	9.39305	9.84786	11.6434	13.4422	18.1848	8.14763	7.87105	7.03894	11.4549	5.58402	5.00792	8.22934
		72.6509	7.05867	5.08477	5.87701	8.97664	6.25226	13.7811	12.6201	8.79903	9.19344	9.50951	10.7012	12.4441	17.0429	7.43393	7.48159	5.50353	11.5635	5.10469	4.69749	7.79458
		Figure 4D	ECAR (mpH/min)
			Control				LPS				LPS+CTS (2.5 μM)				LPS+CTS (5 μM)				LPS+CTS (10 μM)
		Glycolysis	19.1556	16.8746	23.8053	23.7624	27.2265	52.2113	40.4412	37.3475	29.7895	32.7506	28.1828	26.6591	24.6748	30.6369	24.0908	26.7829	28.4764	17.9056	19.5207	35.0267
		Glycolytic capactity	34.0804	31.9058	42.9835	42.4951	53.3798	100.875	74.3058	77.2265	54.5901	63.5195	55.3145	43.9306	44.6446	55.9777	47.8103	48.6442	52.7806	39.0525	38.8222	60.6061
		Glycolytic reserve	14.9247	15.0313	19.1781	18.7326	26.1533	48.6632	33.8646	39.879	24.8006	30.769	27.1317	17.2715	19.9698	25.3408	23.7195	21.8613	24.3043	21.1468	19.3014	25.5794
		Figure 4E
			OCR (pmol/min)
		Time (minutes)	Control				LPS				LPS+CTS (2.5 μM)				LPS+CTS (5 μM)				LPS+CTS (10 μM)
		1.30967	326.74	315.25	280.63	297.51	172.2	178.32	209.32	203.16	194.9	208.44	228.73	222.26	214.9	228.44	248.73	242.26	254.25	263.77	258.09	287.74
		7.77153	332.62	303.53	273.69	273.39	159.14	180.75	200.75	198.16	187.11	200.53	219.95	215.04	207.11	220.53	239.95	235.04	251.45	255.03	247.92	271.83
		14.2362	330.57	299.65	271.02	258.31	154.2	191.9	197.34	195.97	185	197.38	217.34	213.55	205	217.38	237.34	233.55	259.25	252.18	245.48	268.96
		20.8059	112.77	107.1	97.49	103.18	85.62	92.66	97.65	102.14	92.77	90.88	121.31	117.55	97.55	104.61	123.89	109.88	105.99	105.53	117.51	108.64
		27.2618	118.24	116.52	102.68	110.8	111.59	93.1	89.4	91.79	109.54	121.65	96.02	118.02	108.02	118.9	97.51	95.27	97.83	99.2	102.51	100.21
		33.7159	120.44	123.75	121.35	148.39	102.65	93.71	86.95	87.9	95.21	123.25	93.05	105.97	112.97	124.45	115.15	107.86	95.75	97.84	96.69	96.54
		40.2713	345.41	255.15	295.64	289.72	202.7	215.7	253.33	202.81	215.97	255	227.38	227.34	262.81	240.19	239.97	247.54	269.98	288.54	271.28	247.7
		46.7298	335.08	330.34	361.02	278.55	207.42	226.86	268.09	221.09	253.16	264.9	238.44	268.73	271.09	264.45	258.93	268.29	281.52	304.16	289.71	270.07
		53.1945	351.66	375.14	380.3	287.06	208.64	241.06	280.48	228.52	258.16	257.11	230.53	289.95	278.52	295.68	285.91	316	308.78	321.74	293.64	286.89
		59.7632	98.16	102.31	74.61	78.27	65.53	65.01	38.08	41.86	54.43	47.88	48.32	55.4	53.77	36.32	53.77	36.08	49.31	48.26	65.07	57.81
		66.2219	88.03	86.37	71.26	74.43	64.44	61.94	38.95	39.93	47.81	43.83	46.34	48.46	49.03	35.41	49.03	33.89	52.04	50.82	55.18	56.91
		72.6509	83.78	79.85	67.68	70.81	57.02	59.77	36.96	38.78	45.36	41.38	44.2	46.15	46.82	34.34	46.82	34.01	50.58	49.51	52.22	54.99
		Figure 4F
			OCR (pmol/min)
			Control				LPS				LPS+CTS (2.5 μM)				LPS+CTS (5 μM)				LPS+CTS (10 μM)
		Basal Respiration	239.987	216.633	203.93	201.9	99.5167	121.417	164.473	158.907	139.803	157.753	175.72	166.947	159.13	186.76	192.133	202.29	204.34	207.463	193.007	219.607
		ATP Production	212.827	190.353	167.94	155.613	61.8933	90.5	111.137	105.153	89.83	90.19	118.547	103.103	102.823	106.13	129.823	132.613	155.127	156.137	144.927	174.38
		Maximal Respiration	254.06	230.7	274.47	210.607	143.923	165.633	229.303	177.283	193.23	214.64	185.83	212.003	220.933	231.417	211.73	242.617	236.117	255.283	227.387	211.65
		Figure 4G
			Control	LPS	LPS+CTS (2.5 μM)	LPS+CTS (5 μM)	LPS+CTS (10 μM)
		Relative PKM2 protein level	1.17627	2.98901	2.87992	1.69808	1.69674
			0.63786	1.91927	2.28262	1.72026	1.10136
			1.18587	2.64298	2.56098	1.61976	1.49022
		Relative PFKFB3 protein level	Control	LPS	LPS+CTS (2.5 μM)	LPS+CTS (5 μM)	LPS+CTS (10 μM)
			0.947663	3.33341	2.90149	1.43017	1.4908
			1.10237	3.42813	3.42619	2.23587	0.484992
			0.949964	3.08428	2.95174	1.02315	1.23173
		Relative GLUT1 protein level	Control	LPS	LPS+CTS (2.5 μM)	LPS+CTS (5 μM)	LPS+CTS (10 μM)
			0.947663	3.33341	2.90149	1.43017	1.4908
			1.10237	3.42813	3.42619	2.23587	0.484992
			0.949964	3.08428	2.95174	1.02315	1.23173

## Sheet: Figure 5 (B-E)
		Figure 5B	Control	LPS	LPS+CTS (2.5 μM)	LPS+CTS (5 μM)	LPS+CTS (10 μM)
		Relative p-AMPK/AMPK protein level	1.00141	0.589439	0.618846	1.51303	1.41697
			1.04751	0.686821	0.819947	1.16341	1.33072
			0.951082	0.773269	0.785789	1.18787	1.36211
		Figure 5C	Control	LPS	LPS+CTS (10 μM)	LPS+CTS (10 μM)+CC (5 μM)
		Relative p-AMPK/AMPK protein level	0.999	0.541759	1.25074	0.231036
			1.12234	0.588438	1.12331	0.443231
			0.984123	0.49324	0.892232	0.321431
		Figure 5D	Control	LPS	LPS+CTS (10 μM)	LPS+CTS (10 μM)+CC (5 μM)
		Relative iNOS protein level	0.97175	29.5338	3.35615	9.26354
			1.10868	29.8814	2.06795	8.95943
			0.91958	24.2017	2.05096	10.2854
			Control	LPS	LPS+CTS (10 μM)	LPS+CTS (10 μM)+CC (5 μM)
		Relative Arg-1 protein level	0.768914	0.956477	2.18639	1.07461
			1.19459	0.836873	2.44063	0.310229
			1.0365	1.45207	2.93542	1.53801
			Control	LPS	LPS+CTS (10 μM)	LPS+CTS (10 μM)+CC (5 μM)
		Relative CD86 protein level	0.90285	3.04379	0.68175	2.53907
			1.01095	3.62182	2.01556	2.84265
			1.0862	4.14412	1.41837	2.26433
		Relative CD206 protein level	Control	LPS	LPS+CTS (10 μM)	LPS+CTS (10 μM)+CC (5 μM)
			0.896457	0.758231	1.72778	0.721207
			0.954689	0.96596	2.24949	1.38814
			1.14885	1.15254	2.74152	1.21782
		Figure 5E	Control	LPS	LPS+CTS (10 μM)	LPS+CTS (10 μM)+CC (5 μM)
		Positive CD86+ cells (%)	0.33	42.7	15.7	30.2
			0.26	45.5	13.1	21.8
			0.17	38	16.7	28.6
		Positive CD206+ cells (%)	Control	LPS	LPS+CTS (10 μM)	LPS+CTS (10 μM)+CC (5 μM)
			1.49	0.82	23.9	7.2
			2.27	0.45	22.8	8.26
			0.45	0.55	24.7	6.17

## Sheet: Figure 6
		Figure 6A
			ECAR (mpH/min)
		Time (minutes)	Control				LPS				LPS+CTS (10 μM)				LPS+CTS (10 μM)+CC (5 μM)
		1.30967	6.53022	14.0203	9.77213	12.7179	14.0218	24.1095	14.0138	19.7882	9.32278	9.96485	9.45018	13.9597	13.8316	12.2892	15.4901	11.8158
		7.77153	4.66685	11.1805	1.95056	4.76286	12.1568	18.9529	11.9665	16.1546	7.24983	9.53317	7.27825	8.76305	6.62097	7.42701	13.844	11.6645
		14.2362	6.40783	13.0483	4.11147	6.90843	14.5282	20.3395	13.4775	17.1192	8.86822	11.8194	9.41901	9.92536	7.7534	9.5461	15.8864	13.6754
		20.8059	19.1753	27.926	18.242	18.2479	34.8352	48.6261	32.7778	38.1346	21.175	26.3768	21.6877	24.8561	28.0985	32.7393	43.7177	36.7256
		27.2618	22.6984	30.3871	22.5049	21.9692	42.1798	50.5556	36.9262	43.258	27.6463	30.943	25.6496	29.7671	30.0264	33.4084	42.5751	35.3239
		33.7159	22.7818	30.4653	22.8485	22.5684	43.5472	49.4833	37.1232	44.3797	29.4554	32.8078	26.7601	30.7401	29.0123	31.8595	41.7701	34.5047
		40.2713	58.9447	71.2923	48.8504	50.1726	101.885	112.491	84.1443	100.263	67.3929	76.1251	67.6283	72.0447	64.5384	60.6632	85.1713	62.4566
		46.7298	53.99	67.2297	48.6881	50.7292	95.5607	99.9394	79.6955	95.2182	63.5979	71.51	64.5548	68.9824	61.7668	61.666	79.9851	59.9287
		53.1945	53.9985	66.5906	49.5971	51.4818	91.5093	101.27	76.1533	91.957	63.1653	67.4947	64.6082	68.1674	61.876	62.0657	77.9537	58.0545
		59.7632	2.08991	13.2941	4.40558	7.25922	15.3176	14.0439	11.5998	17.9869	7.25675	13.1681	11.0266	8.36787	7.72837	10.1015	19.378	15.1961
		66.2219	5.52837	11.4143	6.36752	6.80654	12.8797	14.6821	9.40418	14.4768	6.82859	9.70794	8.39718	8.45341	7.29346	10.4737	13.9899	9.9388
		72.6509	5.62145	10.1494	6.21335	6.42601	11.6436	13.629	8.52359	12.7818	6.54177	9.42773	7.73019	8.35123	6.67899	9.93577	11.9763	8.74427
		Figure 6B	ECAR (mpH/min)
			Control				LPS				LPS+CTS (10 μM)				LPS+CTS (10 μM)+CC (5 μM)
		Glycolysis	15.6835	16.8431	15.9204	12.7988	26.6184	28.421	22.4565	24.2368	17.6119	19.6034	15.9833	17.5718	19.6437	22.915	27.6141	23.1329
		Glycolytic capactity	49.7761	55.6211	43.7671	42.6648	82.7493	83.4326	66.8451	78.1255	56.2384	61.2708	56.8813	58.8488	53.3251	51.7108	65.9632	47.7614
		Glycolytic reserve	34.0926	38.7781	27.8467	29.866	56.1309	55.0116	44.3886	53.8887	38.6264	41.6675	40.898	41.277	43.6814	38.7959	38.3491	34.6285
		Figure 6C
			OCR (pmol/min)
		Time (minutes)	Control				LPS				LPS+CTS (10 μM)				LPS+CTS (10 μM)+CC (5 μM)
		1.30967	318.72	331.68	321.5	322.91	199.17	168.09	179.37	160.18	280.8	321.61	271.7	318.96	249.67	248.09	187.97	204.29
		7.77153	307.3	314.82	307.07	308.89	191.94	162.28	171.17	157.95	268.38	305.32	257.98	306.64	232.98	231.24	176.37	192.57
		14.2362	288.41	294.27	287.25	289.46	173.83	145.24	154.24	140.35	250.83	286.21	239.29	288.07	209.77	208.45	157.35	173.05
		20.8059	111.61	117.15	112.06	114.5	83.57	55.9	62.8	57.32	101.68	113.26	99.65	113.51	124.49	124.52	99.67	95.81
		27.2618	115.64	117.4	109.57	114.72	80.52	58.75	65.45	58.82	104.95	114.77	100.95	116.41	116.99	116.34	92.95	93.14
		33.7159	117.25	117.76	112.86	112.94	79.59	60.71	66.56	60.27	104.67	115.21	100.99	117.84	111.05	111.63	89.05	90.21
		40.2713	197.46	258.68	216.4	272.6	126.54	145.58	130.97	103.16	179.98	212.79	191.26	192.55	189.38	213.13	138.47	157.48
		46.7298	266.46	335.81	268.62	330.63	151.09	197.73	177.6	127.88	225.37	264.79	252.35	249.81	231.96	263.29	158.56	205.87
		53.1945	352.12	394.64	347.41	385.37	176.36	239.06	212.09	153.64	301.5	324.11	293.05	331.58	248.7	271.71	178.03	223.97
		59.7632	74.68	82.02	78.9	78.36	58.82	41.12	47.1	46.26	73.22	75.25	71.25	82.07	66.59	74.87	61.57	56.83
		66.2219	72.25	80.55	78.54	77.4	55.84	43.07	47.46	47.12	70.53	76.21	70.44	77.43	63.32	69.55	58	54.87
		72.6509	71.2	79.82	78.31	76.94	54.14	42.72	47.96	46.4	68.9	76.31	69.98	75.46	61.06	66.54	55.15	54.26
		Figure 6D
			OCR (pmol/min)
			Control				LPS				LPS+CTS (10 μM)				LPS+CTS (10 μM)+CC (5 μM)
		Basal Respiration	232.1	232.793	226.69	229.52	132.047	116.233	120.753	106.233	195.787	228.457	185.767	226.237	167.15	158.94	115.657	134.65
		ATP Production	189.977	196.153	193.777	193.033	113.12	92.5433	97.5967	87.3667	162.903	189.967	155.793	188.637	113.297	111.763	80.0067	96.9167
		Maximal Respiration	199.303	248.913	198.893	251.967	95.0633	151.82	126.047	81.6333	164.733	191.307	174.997	179.66	159.69	179.057	100.113	140.453
		Figure 6E
			Control	LPS	LPS+CTS (10 μM)	LPS+CTS (10 μM)+CC (5 μM)
		Relative HIF-1α protein level	0.897894	2.82313	1.49176	2.19681
			0.995032	2.42061	0.889747	2.3937
			1.10707	2.4548	1.11307	1.53965
		Figure 6F	Relative mRNA expression (Fold Change)
			Control	LPS	LPS+CTS (10 μM)	LPS+CTS (10 μM)+CC (5 μM)
		GLUT1	1.013	2.254	1.546	2.126
			1.017	2.232	1.574	2.437
			0.971	2.223	1.501	2.484
			Control	LPS	LPS+CTS (10 μM)	LPS+CTS (10 μM)+CC (5 μM)
		PFKFB3	1	1.93187	1.19748	1.59107
			1.02101	1.77768	1.08674	1.59107
			0.979	1.64718	1.10957	1.55833
			Control	LPS	LPS+CTS (10 μM)	LPS+CTS (10 μM)+CC (5 μM)
		PKM2	0.929805	2.063	1.27456	1.13288
			1.07549	2.007	1.45397	1.54038
			1.0452	2.0157	1.35	1.412
		Figure 6G
			Control	LPS	LPS+CTS (10 μM)	LPS+CTS (10 μM)+CC (5 μM)
		CPT-1A	0.968	0.617	0.899	0.204
			1.038	0.609	0.845	0.219
			0.995	0.604	0.931	0.206
			Control	LPS	LPS+CTS (10 μM)	LPS+CTS (10 μM)+CC (5 μM)
		CPT-2	1.08674	0.334482	1.02337	0.756109
			0.926588	0.332171	0.968171	0.810378
			0.993092	0.329877	0.915945	0.740549
			Control	LPS	LPS+CTS (10 μM)	LPS+CTS (10 μM)+CC (5 μM)
		MCAD	1.05458	0.670511	0.933033	0.687771
			0.97041	0.689362	0.933033	0.586417
			0.97716	0.656712	0.946058	0.864537
