# Supplementary material for: Cryptotanshinone attenuates LPS-induced acute lung injury by regulating metabolic reprogramming of macrophage
Source: Front Med (Lausanne). 2023 Jan 13;9:1075465. doi: 10.3389/fmed.2022.1075465 (PMC9880059; doi:10.3389/fmed.2022.1075465)
Supplement: Supplementary file 3 [file Table_2.XLSX]

## Sheet: Figure 1
		Figure 1A
			Control	Model	CTS -15 mg/kg	CTS-30 mg/kg	CTS-60 mg/kg
		Penh	0.380937	1.09571	1.45844	0.951562	0.680312
			0.624687	1.90786	1.26719	0.976562	0.829375
			0.41875	1.5225	1.27469	0.919687	0.788438
			0.414062	1.51179	1.43656	1.01	0.89
			0.429688	1.42821	1.14548	0.888125	1.03594
			0.46875	1.75143	1.26188	0.85375	0.812187
		Figure 1B
			Control	Model	CTS-15 mg/kg	CTS-30 mg/kg	CTS-60 mg/kg
		EIP (msec)	3.5625	2.07143	1.8125	2.84375	2.875
			4	1.17857	2.53125	2.53125	3.96875
			3.71875	2.07143	2.375	2.71875	3.875
			4.09375	2.03571	1.78125	4.06452	3.625
			4.15625	2.5	2.41935	3.03125	3.28125
			4.0625	1	2.6875	2.6875	3.28125
		Figure 1C
			Control	Model	CTS-15 mg/kg	CTS-30 mg/kg	CTS-60 mg/kg
		RT (msec)	109.281	47.5714	85.5	93.4063	101.312
			129.156	57.6071	66.7813	88.2813	127.906
			127.875	49.25	102.375	92.3438	104.594
			120.594	99.6786	84.875	87.7742	99.9062
			158.75	52.0357	73	96.1875	119.25
			159.219	82.0714	86.7813	90.9688	119.25
		Figure 1D
			Control	Model	CTS-15 mg/kg	CTS-30 mg/kg	CTS-60 mg/kg
		EEP (msec)	20.125	44.3929	35.5938	31.3125	29.5938
			29.125	47.0357	40.5313	42.6563	36.2812
			22.3125	45.9286	39.5	32.2813	30.9688
			23.6562	40.1786	37.0323	39.9032	28.6875
			27.0625	39.2857	48.9032	37.25	33.4375
			26.2812	70.2857	49.125	43.9063	33.4375
		Figure 1E
			Control	Model	CTS-15 mg/kg	CTS-30 mg/kg	CTS-60 mg/kg
		MV (mL)	241.312	74.8929	148.156	119.813	203.562
			266.781	152.107	160.5	181.656	174.75
			258.781	106.357	154.156	134.094	187.094
			234.188	81.75	90.625	144.581	167.469
			229.562	78.5	78.9032	151.531	186.719
			238.75	50.8929	144.906	162.25	186.719
		Figure 1G
			Control	Model	CTS-15 mg/kg	CTS-30 mg/kg	CTS-60 mg/kg
		HE score	0	4	3	2	2
			0.66	4	3	3	2
			0	4	4	4	2
			0.33	4	3	3	2
			0.66	3.66	3	2	3
			1	3.66	4	2	3
		Figure 1H
			Control	Model	CTS-15 mg/kg	CTS-30 mg/kg	CTS-60 mg/kg
		Lung coefficient (%)	0.66368	1.05023	0.94286	0.897321	0.709544
			0.76889	1.04484	1.19824	0.95935	0.717391
			0.64783	0.98058	0.98655	0.825	0.946667
			0.72093	1.05556	0.90917	0.954733	0.855372
			0.71493	1.08085	1.00913	0.951965	0.865306
			0.75309	1.07111	1.03241	0.891667	1.03587
			0.60338	1.01843	0.89202	0.875	0.824786
			0.60606	1.02791	1.02347	0.95339	0.691983
		Figure 1I
			Control	Model	CTS-15 mg/kg	CTS-30 mg/kg	CTS-60 mg/kg
		Wet-dry weight ratio of right lung (Lung W/D ratio)	4.791	5.62	5.41	3.82	4.97
			4.32	5.73	4.94	4.92	5.32
			4.275	4.554	4.38	4.71	4.76
			3.97	6.62	5.71	5.3	4.35
			4.21	5.44	5.93	5.28	3.96
			4.36	5.5867	5.1408	4.19	4.64
		Figure 1J
			Control	Model	CTS-15 mg/kg	CTS-30 mg/kg	CTS-60 mg/kg
		Total protein concentration in BALF (mg/ml)	0.288103	0.689926	0.68645	0.52197	0.473645
			0.256158	0.724138	0.61207	0.569458	0.456158
			0.29803	0.826108	0.719	0.586	0.46698
			0.22413	0.79942	0.68244	0.7212	0.5245
			0.27008	0.7543	0.721	0.624	0.532
		Figure 1K
			Control	Model	CTS-15 mg/kg	CTS-30 mg/kg	CTS-60 mg/kg
		MPO activity (U/g tissue)	5.617	13.695	10.695	8.265	7.102
			5.578	11.895	13.18	6.787	8.87
			4.668	10.299	9.541	9.091	6.23
			4.791	12.091	10.163	8.418	5.342
			4.3	11.345	11.756	10.122	6.469
			4.591	12.423	9.76	9.266	6.162

## Sheet: Figure 2
		Figure 2A
			Control	Model	CTS -15 mg/kg	CTS-30 mg/kg	CTS-60 mg/kg
		IL-1β in BALF (pg/ml)	263	1250.75	1100.75	1008.25	780.75
			378.25	1000.75	850.75	783.25	720.75
			313.25	1193.25	935.75	835.75	582
			298.25	1518.75	1185.25	793.25	523.25
			423.25	1268.25	783.25	630.75	783.25
			490.75	1093.25	1073.25	1198.25	843.25
			Control	Model	CTS -15 mg/kg	CTS-30 mg/kg	CTS-60 mg/kg
		IL-6 in BALF (pg/ml)	181.5	661.5	652.04	534	642.6
			213	808.5	687.69	581	496.5
			212.5	819	622.57	753.1	361.5
			225.5	433.5	615	766.3	257.5
			234	789	913.2	397.2	207.5
			262.5	766.5	627.23	538.4	335.4
			Control	Model	CTS -15 mg/kg	CTS-30 mg/kg	CTS-60 mg/kg
		TNF-α in BALF (pg/ml)	308.5	1042.5	877.5	744	717
			492.5	962.5	1135	590.5	669
			303	1015	968	625.5	952
			357	1285	735	1240	682
			385	1112	1075	717.5	821
			406	1325	1160	1042.5	730
			Control	Model	CTS -15 mg/kg	CTS-30 mg/kg	CTS-60 mg/kg
		IL-10 in BALF (pg/ml)	40.78	12.12	29.46	24.1267	53.46
			31.46	11.46	10.98	22.1267	32
			49.46	27.62	33.46	34.646	38
			38.78	24.7933	38	45.62	46
			43.2	22.12	52	40.82	30
			31.9	9.39	32.5	34.9	43.4
		Figure 2B	Control	Model	CTS -15 mg/kg	CTS-30 mg/kg	CTS-60 mg/kg
		Number of CD68+CD86+Cells/Field	1	17	12	8	2
			2	16	15	7	3
			0	18	19	6	3
			0	15	16	7	2
		Figure 2C
			Control	Model	CTS -15 mg/kg	CTS-30 mg/kg	CTS-60 mg/kg
		Number of CD68+CD206+Cells/Field	2	2	7	9	12
			1	1	5	9	10
			0	0	2	8	10
			1	0	5	10	9
		Figure 3D
			Control	Model	CTS -15 mg/kg	CTS-30 mg/kg	CTS-60 mg/kg
		Relative iNOS protein level	1.58982	7.91241	8.80007	1.12785	0.696194
			1.0882	8.77619	2.93239	1.95295	2.32498
			0.410244	5.3672	1.54611	1.02236	0.822455
			0.911735	4.21745	5.3551	0.541415	0.472008
			Control	Model	CTS -15 mg/kg	CTS-30 mg/kg	CTS-60 mg/kg
		Relative Arg-1 protein level	1.51607	1.02199	1.68147	2.50022	4.55763
			1.05899	1.39667	1.73668	2.48465	3.20668
			1.14719	1.16122	0.533832	3.01823	5.61279
			0.27775	0.571616	1.64012	4.10963	6.36002
		Figure 2E
			Control	Model	CTS -15 mg/kg	CTS-30 mg/kg	CTS-60 mg/kg
		Area of iNOS (%)	1.39	12.93	11.44	7.41	2.55
			1.94	10.26	9.87	5.29	2.77
			0.73	12.78	11.27	9.22	3.68
			1.35	15.94	12.38	8.56	3.38
			Control	Model	CTS -15 mg/kg	CTS-30 mg/kg	CTS-60 mg/kg
		Area of Arg-1 (%)	2.82	2.28	3.71	5.23	9.65
			4.32	1.94	3.54	7.21	7.36
			2.92	3.88	4.57	6.71	8.95
			1.44	2.92	5.98	6.34	6.32

## Sheet: Figue 5A
		Figure 5A
		Relative p-AMPK/AMPK protein level	Control	Model	CTS-15 mg/kg	CTS-30 mg/kg	CTS-60 mg/kg
			1.08828	0.421306	0.420573	1.01654	1.6378
			0.946931	0.176805	0.285601	0.577058	1.02093
			1.02637	0.21692	0.264973	0.466052	1.09678
			0.938418	0.318874	0.301007	0.743593	1.03214
